# Supplementary material for: Cell-Fate Determination from Embryo to Cancer Development: Genomic Mechanism Elucidated
Source: Int J Mol Sci. 2020 Jun 27;21(13):4581. doi: 10.3390/ijms21134581 (PMC7369777; doi:10.3390/ijms21134581)
Supplement: Supplementary file 1 [file ijms-21-04581-s001.zip]

Archive with 4 entries (4 files):
- Supplementary Figure S1.docx
- __MACOSX/._Supplementary Figure S1.docx
- Table S1.xlsx
- __MACOSX/._Table S1.xlsx
