# Supplementary material for: Cell-Fate Determination from Embryo to Cancer Development: Genomic Mechanism Elucidated
Source: Int J Mol Sci. 2020 Jun 27;21(13):4581. doi: 10.3390/ijms21134581 (PMC7369777; doi:10.3390/ijms21134581)
Supplement: Supplementary file 1 [file ijms-21-04581-s001.zip › Table S1.xlsx]

## Sheet: Foglio1
gene name	Entrez_ID	absolutePC2	functional role
TOP1	7150	7.58643	topoisomerase
SPAG9	9043	6.91709	sperm associated antigen scaffolding protein putting together different transcription factors
WASL	8976	6.79773	actin nucleation promoting factor
WAC	51322	6.63083	orphan
TWF1	5756	6.52211	actin monomer binding protein
C6orf62	81688	6.43518	orphan
NFAT5	10725	6.36427	transcription factor, osmotic stress. Motion
NAA15	80155	6.34529	post-translational modification (N-acetilasi)
DHX9	1660	6.2772	RNA-helicase
PROSC	11212	6.15286	proline synthetase
HELLS	3070	6.07797	helicase DNA transcription
ARF1	375	6.07521	GTP binding, protein trafficking
YWHAE	7531	6.01415	Adapter protein implicated in the regulation of a large spectrum of both general and specialized signaling pathways
PCYOX1	51449	6.00482	oxidase
SLC7A11	23657	5.99711	cystine glutamate transporter
LAMP1	3916	5.9698	Lysosome associated membrane protein role in differentiation and vescicles production
USP1	7398	5.89006	ubiquitin hydrolase
TRA2B	6434	5.88456	splicing factor
AGFG1	3267	5.79212	nucleoporin cytoplasma/nucleus traffick
RDX	5962	5.759	binding of the barbed end of actin filaments to the plasma membrane.
DYRK2	8445	5.75112	tyrosine phosporilation kinase
MBNL1	4154	5.74176	splicing regulator
UGCG	7357	5.73627	glucosyl transferase membrane
MMP1	4312	5.71472	interstitial collagenase
EZR	7430	5.69838	tyrosin kinase
KIAA1033	23325	5.60663	oncogene
SMC3	9126	5.58215	Structural Maintenance Of Chromosomes
SMAD5	4090	5.57016	transforming growth factor beta signaling pathway
PTPN11	5781	5.54875	oncogene
TMED2	10959	5.52155	transmembrane trafficking
ORC5	5001	5.49904	initiation of the DNA replication in eukaryotic cells
BRCC3	79184	5.48534	ubiquitine ligase (BRCA1-BRCA2)
HSP90B1	7184	5.42578	heat schock protein (chaperonin)
TNFRSF21	27242	5.41064	TNF receptor
SMC3	9126	5.38355	Structural maintenance of chromosomes
NCOA3	8202	5.37697	nuclear receptor with histone acetyl transferase activity
MAZ	4150	5.36759	Myc associated zinc-finger protein (transcription factor)
C14orf106	55320	5.35453	orf
ATRX	546	5.33018	chromatine remodeller
PICALM	8301	5.32741	clathrin assembly protein
USP34	9736	5.31948	ubiquitin hydrolase
CPNE3	8895	5.24799	responds to hrg cell migration
HTATSF1	27336	5.20569	TAT specific transcription factor
SMG1	23049	5.1874	protein kinase
TMED2	10959	5.1579	transmembrane trafficking
LOC642869 /// SET	6418 /// 642869	5.14342	t-RNA
NUSAP1	51203	5.12762	nucleolar spindle associated protein
PRPF4B	8899	5.11726	stress induced chaperonin
STIP1	10963	5.09141	stress induced chaperonin
BCLAF1	9774	5.05738	transcriptional repressor
CCT2	10576	5.057	chaperonin
HPCAL1	3241	5.04369	calcium binding
ENC1	8507	5.04331	apoptosis
MAGT1	84061	5.0401	magnesium transporter
SMEK1	55671	5.01504	protein phosphatase
RAD21	5885	5.00819	DNA repair
PSME4	23198	5.00419	proteasome activator
TNFRSF11B	4982	4.97934	TNF receptor
MAP3K1	4214	4.96817	MAP kinase
NFAT5	10725	4.95493	transcription factor osmotic stress
SYNCRIP	10492	4.95063	cytoplasmic RNA interacting protein
ATP6V1A	523	4.92039	ATPase transporting
EIF5A	1984	4.90202	translation intitiation factor
MED6	10001	4.88841	mediator RNA polymerase
RANBP2	5903	4.88527	nuclear pore
ZFP36L2	678	4.84798	ring finger mRNA decay
SCAMP1	9522	4.84781	secretory carrier membrane
ZNF148	7707	4.83804	zinc-finger protein
FXR1	8087	4.8344	Chromosome structure
ENO1	2023	4.83172	enolasi
AIDA	64853	4.79963	determination of ventral identity
IQGAP1	8826	4.79115	scaffold protein
RDX	5962	4.78905	barbed end of actin filaments to the plasma membrane.
MAPKAPK2	9261	4.74667	MAP kinase
FH	2271	4.71476	fumarase
RHOBTB3	22836	4.70674	vescicle mediated transport
YIPF5	81555	4.69302	transmembrane protein vescicle
SNAP23	8773	4.67694	synaptosomal associated protein
PAPOLA	10914	4.67621	polyA polymerase alpha
EZR	7430	4.66665	tyrosin kinase (microvilli)
DEGS1	8560	4.64419	fatty acid desaturase
MAGOH	4116	4.58203	exon-exon junction
C20orf30	29058	4.57142	orf
KPNA3	3839	4.56543	importin nucleus-cyt trafficking
SGPP1	81537	4.55752	sphyngosine phosphatase
TP53	7157	4.54303	tumor protein P53
UBE2M	9040	4.53559	ubiquitin conjugating enzyme
PPP1R3D	5509	4.5323	protein phosphatase
ZMYM5	9205	4.5304	zinc-finger protein
ARFIP1	27236	4.52689	ADP rybosylation factor
PLEKHB2	55041	4.52538	chaperon
TTC3	7267	4.52435	ubiquitine ligase
NFYC	4802	4.51287	nuclear transcription factor Y
CTGF	1490	4.50985	connetive tissue growth factor
EGR4	1961	4.50553	early growth response factor
ACTR2	10097	4.50298	actin related protein
POLR2E	5434	4.4981	RNA polymerase 2
SCARB2	950	4.48744	lysosome integral membrane protein
PRLR	5618	4.4874	prolactin receptor
PRKACB	5567	4.47628	protein kinase
XIAP	331	4.47088	apoptosis inhibhitor
---	---	4.46319
TBL1X	6907	4.46262	transducin protein-protein interaction
TFAM	7019	4.45725	mithocondrial transcription factor
SIKE1	80143	4.43988	viral suppression
EGR2	1959	4.43974	early growth response factor
---	---	4.42734
PSENEN	55851	4.40563	pre-senilin enhancer
SYT1	6857	4.40323	calcium sensor membrane
EIF4G1	1981	4.39728	translation initiation factor
LYPLA1	10434	4.38698	thio-esterase
TRRAP	8295	4.38013	multiprotein chromatin complexes with histone acetyltransferase activity
HNRNPH1	3187	4.37643	ribonucleoprotein
GAL	51083	4.3706	neuroendocrine peptide
AGGF1	55109	4.36885	angiogenic factor
PPAP2B	8613	4.34858	phosphatase
PKN2	5586	4.34473	protein kinase
TTC3	7267	4.32623	ubiquitin ligase
PDP1	54704	4.3254	phosphatase
PTPN12	5782	4.31871	phosphatase
LOC100506076 /// LOC100506123	100506076 /// 100506123	4.30745	orphan
USP10	9100	4.30092	ubiquitin peptidase
TANK	10010	4.30089	TRAF activator
CDC42BPA	8476	4.29906	protein kinase
PLCB4	5332	4.28855	phospholipase
MYH10	4628	4.28691	myosin family
SPIN1	10927	4.27655	autophagy
ASAP1	50807	4.26179	cadherin binding
PSPH	5723	4.2609	phosphatase
CLCN3	1182	4.25846	ion channel
GDI2	2665	4.24128	vescicular trafficking
ALDH3B2	222	4.2354	aldheyde dehidrogenase
DDX17	10521	4.21547	helicase DNA transcription
MAP3K7	6885	4.21028	MAP kinase
C21orf33	8209	4.204	orf
FOS	2353	4.20328	proto-oncogene transcription factor
ZMYM2	7750	4.19092	zinc-finger protein
RSRC1	51319	4.18875	orphan
SS18	6760	4.17245	chromatine remodelling complex
PRKAB1	5564	4.1719	protein kinase
ZWILCH	55055	4.15564	chromosome structure
KDELR1	10945	4.15069	endoplasmic reticulum protein retention receptor
TOR1AIP1	26092	4.13107	membrane structure
EEA1	8411	4.12579	early endosome antigen
HAUS7	55559	4.11182	microtubule end-binding
TOP2A	7153	4.11095	DNA topoisomerase
SLC26A2	1836	4.10007	sulfate transporter
OXR1	55074	4.0993	oxidoreductase
PSEN1	5663	4.09572	presenilin
SECISBP2L	9728	4.09425	dynein light chain
STON1	11037	4.09148	tubulin beta chain
UBXN4	23190	4.07477	endoplasmic reticulum protein retention receptor
CHKB-CPT1B /// CPT1B	1375 /// 386593	4.06163	orphan
ZNF124	7678	4.05049	Zinc Finger
STX16	8675	4.04187	oxido-reductase
VAMP3	9341	4.02685	vescicle associated protein
RBFOX2	23543	4.02316	RNA binding protein
MAP3K7	6885	4.02232	MAP kinase
KRIT1	889	4.01939	integrin beta
ITCH	83737	4.01855	ubiquitin ligase
MAP9	79884	4.01803	MAP kinase
SEPP1	6414	4.01731	selenoprotein (development)
COIL	8161	4.01335	Component of nuclear coiled bodies
EXOC5	10640	4.00689	exocytic vesicles targeting
DDA1	79016	3.99769	ubiquitination
TAF9B	51616	3.99489	initiation of transcription
HSPH1	10808	3.99123	heat schock protein (chaperonin)
SPAG9	9043	3.99068	sperm associated antigen scaffolding protein putting together different transcription factors
EIF2S3	1968	3.99019	translation intiation factor
DAB2	1601	3.98997	adaptator protein (endocytic activity)
CDH1	999	3.98914	cadherin
SEC63	11231	3.95703	protein translocation
ZBTB6	10773	3.95005	zinc finger
BAZ1A	11177	3.94791	chromatin assembly
H2AFY	9555	3.94769	histone protein
DLG1	1739	3.93531	scaffold protein
MOBKL1B	55233	3.9343	kinase activator
HIP1	3092	3.92474	huntingtin interacting protein
BAX	581	3.91561	apoptosis regulator
IGF2R	3482	3.9115	IGF receptor
ARHGDIA	396	3.89902	GDP dissociation
M6PR	4074	3.89368	mannose 6 phosphate receptor
RAD23A	5886	3.89311	DNA repair
SP110	3431	3.89242	nuclear body protein
MTUS1	57509	3.88281	microtubule scaffold protein
SMARCA2	6595	3.882	regulate transcription of certain genes by altering the chromatin structure around those genes
LYRM2	57226	3.87598	orphan
NAB2	4665	3.86931	rna-bIinding
XPO7	23039	3.86743	export receptor
ATP2B1	490	3.86339	ATP calcium transporting
FNDC3B	64778	3.8526	fibronectin
CDV3	55573	3.84831	fatty acid metabolism
DSC2	1824	3.84468	cadherin
DIMT1L	27292	3.8428	RRNA methyl transferase
NBN	4683	3.83873	DNA repair
KIAA0776	23376	3.83589	oncogene
SOX9	6662	3.83415	transcription factor (embryo development)
KIF3A	11127	3.83265	kinesin
TMPO	7112	3.83214	inner nuclear memabrane protein
SF3B1	23451	3.83134	splicing factor
